# Supplementary material for: A long-term retrospective cohort-based risk-benefit analysis of augmenting total cumulative I-131 activity to 37GBq in differentiated thyroid cancer patients with skeletal metastases
Source: PLoS One. 2023 Nov 14;18(11):e0294343. doi: 10.1371/journal.pone.0294343 (PMC10645322; doi:10.1371/journal.pone.0294343)
Supplement: S1 File — (XLSX) [file pone.0294343.s001.xlsx]

## Sheet: Sheet1
Patient number	Age	Age(1-<55, 2 ≥55)	Sex(1-M;2-FDG	PreOpMetabolicStatus 1-eu, 2-hypo, 3 hyper)	Initial presentation 1-stn, 2-mng 3- metastases	mets detection in patients with STN and MNG 3-SUBSEQUENT FLOOLOUP 1 DWBS, 2-PTS	Surgery type 1-tt/ntt/ctt;2-ht;3-others;4 no sx;	Nodal dissection1-done, 2-not done, 77- not mentioned in hpe	HPE 1- PTC, 2-FTC	ETI(1-yes, 2-No)	CUMULATIV dose	1000MCI CODE0-group -1, 1-group 2	AT PRESENTATION ONLY SKELETAL -1:OTHER ORGANS ALSO-2	RRDTC CATEGORY	RAI REFRACTORY1-y,2-n	RECURRENCE 1-y, 2-n	RECURRENCE REGION(-1-skeletal, 2-lungs,3-LNs, 4-Lung+skeletal, 5-Local,6-skin, 7-brain)	time to recurrence(months)	progression 1-y, 0-no	PFS duration(months)	TOTAL FDG uptake(months)	RT(1-Y,2-N)	TKI1-Y,2-N	REDIFFERENTIATION(1-y;2-n)	Method of preparation for therapy (1-Recombinant TSH; 2- LT4 withdrawl )	Final status(0-alive;1-death)	Second malignancy(1-y;2-n)	SECOND MALIGNANCY DETAILS	Timing of second mailgnancy	ADVERSE EFFECT(1-y;2-n)	ADVERSE EVENTS DETAIL	Adverse events time
1	45	1	2	1	3		2	2	2		55	0	1		2	2	NA		1	36	36	2	2	2	2	1	2			2
2	50	1	2	1	3		1	2	2		1000	0	1	5	1	2	NA		1	6	97	2	2	2	2	1	2			2
3	50	1	2	1	1	3	1	2	2		930	0	1	5	1	2	NA		1	6	72	2	2	2	2	1	2			2
4	60	2	2	1	3		1	2	2		900	0	1	5	1	2	NA		0	52	52	2	2	2	2	1	2			2
5	65	2	2	1	1	3	1	2	2		690	0	1	5	1	1	1	60	1	60	88	2	2	2	2	1	2			2
6	50	1	1	1	3		1	2	2		650	0	1	5	1	2	NA		0	26	26	2	2	2	2	1	2			2
7	65	2	2	1	3		2	2	2		770	0	1	5	1	2	NA		0	51	51	2	2	1	2	1	2			2
8	30	1	2	1	3		1	2	1		1420	1	1	5	1	2	NA		1	0	72	2	2	2	2	1	2			2
9	30	1	2	1	1	3	1	1	2		585	0	1		2	2	NA		1	67	80	2	2	2	2	1	2			2
10	75	2	2	1	1	2	1	2	2		435	0	2		2	2	NA		0	14	14	2	2	2	2	1	2			2
11	40	1	1	1	1	1	1	1	2	1	235	0	1		2	2	NA		0	15	15	2	2	2	2	1	2			2
12	60	2	2	1	1	3	2	1	1		260	0	1	3	1	1	1	19	1	19	28	1	2	2	2	1	2			2
13	50	1	2	1	3		2	2	1		325	0	1		2	2	NA		1	24	42	2	2	2	2	1	2			2
14	75	2	2	1	1	1	2	2	2		580	0	1		2	2	NA		0	27	27	2	2	2	2	1	2			2
15	45	1	2	1	3		1	2	2		1095	1	1	5	1	2	NA		1	57	63	1	2	2	2	1	2			2
16	62	2	2	1	3		1	2	2		450	0	1		2	2	NA		0	18	18	2	2	2	2	1	2			2
17	50	1	2	1	3		2	2	2		425	0	1		2	1	1	16	1	5	17	1	2	2	2	1	2			2
18	53	1	2	1	3		1	2	1	2	650	0	1	5	1	2	NA		0	28	28	2	2	2	2	1	2			2
19	48	1	1	1	3		1	2	2		540	0	1		2	2	NA		0	33	33	2	2	2	2	1	2			2
20	40	1	1	1	1	2	1	1	2		560	0	1	3	1	1	5	13	1	13	96	2	2	1	2	0	2			2
21	51	1	2	1	3		1	2	2		875	0	1	5	1	2	NA		0	32	32	2	2	2	1	1	2			1	BONE MARROW SUPRESSION	28
22	70	2	2	1	3		1	2	2		1130	1	1	5	1	2	NA		0	55	55	2	2	2	2	1	2			2
23	60	2	2	1	3		1	2	2		500	0	1		2	2	NA		0	13	13	2	2	2	2	1	2			2
24	52	1	2	1	3		1	2	1		1200	1	1	5	1	2	NA		0	86	86	1	2	2	2	1	2			2
25	65	2	1	1	3		1	2	2		400	0	1		2	2	NA		0	60	60	1	2	2	2	1	2			2
26	80	2	2	1	3		1	2	2		575	0	1		2	2	NA		0	24	24	2	2	2	2	1	2			2
27	60	2	2	1	3		1	1	2		900	0	1	5	1	1	1	24	1	24	156	2	2	2	2	1	2			2
28	46	1	2	1	3		1	2	1		700	0	1	5	1	2	NA		1	16	34	1	2	2	2	1	2			2
29	40	1	2	1	3		1	2	2		830	0	2	5	1	2	NA		1	18	48	2	2	2	2	1	2			2
30	50	1	1	1	1	3	1	1	2		600	0	1		2	1	3	13	1	13	61	2	2	2	2	1	2			2
31	53	1	1	1	1	3	1	2	2		400	0	1		2	1	1	25	1	25	170	2	2	2	2	1	2			2
32	45	1	2	2	3		1	2	2		650	0	1	5	1	2	NA		0	228	228	2	2	2	2	0	2			2
33	54	1	2	1	3		1	1	2		710	0	1	5	1	2	NA		1	14	31	2	2	2	2	1	2			2
34	51	1	1	1	3		1	1	2		1780	1	1	5	1	2	NA		1	17	120	2	2	2	2	1	2			2
35	65	2	2	1	3		1	2	2		830	0	1	5	1	2	NA		1	12	65	2	2	2	2	0	2			2
36	40	1	2	1	3		1	2	2		500	0	1		2	2	NA		1	6	15	1	2	2	2	1	2			2
37	50	1	2	1	3		1	2	2		900	0	1	5	1	2	NA		1	27	35	1	2	2	2	1	2			2
38	53	1	1	1	2	1	1	2	2		1088	1	1	5	1	2	NA		0	74	82	2	2	2	2	1	2			2
39	35	1	2	1	1	1	2	2	2		750	0	1	5	1	2	NA		0	276	276	2	2	2	2	0	2			2
40	65	2	2	1	2	1	2	2	2		470	0	1	3	1	1	4	135	1	135	168	1	2	1	2	1	2			2
41	60	2	1	1	1	2	2	2	2		750	0	1	5	1	2	NA		0	27	27	2	2	2	2	1	2			2
42	45	1	2	1	3		1	2	2		1985	1	1	5	1	2	NA		0	120	120	2	2	2	2	1	2			2
43	56	2	1	1	3		2	2	2		290	0	1		2	1	5	24	1	24	84	1	2	2	2	1	2			2
44	40	1	2	1	3		1	2	2		572	0	1		2	1	1	240	1	240	372	2	2	2	2	0	2			2
45	52	1	2	1	1	1	1	2	2		950	0	1	5	1	1	3	68	1	68	90	2	2	2	2	1	2			2
46	55	2	2	1	3		1	2	1		1320	1	1	5	1	2	NA		1	6	72	2	2	2	2	1	2			2
47	36	1	1	1	3		1	2	1		450	0	2		2	2	NA		0	16	16	1	2	2	2	1	2			2
48	40	1	2	1	3		1	2	2		180	0	1		2	2	NA		1	30	30	2	2	2	2	1	2			2
49	50	1	1	1	3		1	2	2		1490	1	1	5	1	2	NA		1	6	86	1	2	2	2	1	2			2
50	49	1	2	1	1	2	1	2	2		1120	1	1	5	1	2	NA		1	6	53	2	2	2	2	1	2			2
51	45	1	2	2	1	3	2	2	2		175	0	1	4	1	2	NA		1	66	222	1	1	1	2	1	2			2
52	45	1	2	3	3		1	2	2		1425	1	1	5	1	2	NA		1	13	216	1	1	2	2	0	2			2
53	54	1	2	1	3		1	2	2		700	0	1	5	1	2	NA		1	76	88	1	2	2	2	1	2			2
54	61	2	1	1	3		1	2	2	1	450	0	1	3	1	2	NA		1	24	39	1	2	2	2	1	2			2
55	35	1	2	1	3		1	77	2		600	0	1		2	2	NA		0	26	26	2	2	2	2	1	2			2
56	52	1	1	1	1	1	1	2	2		1790	1	1	5	1	1	1	145	1	145	158	2	2	2	2	1	2			2
57	50	1	1	1	1	3	2	2	1		350	0	1		2	2	NA		0	12	12	1	2	2	2	1	2			2
58	56	2	2	1	3		1	2	2		1180	1	1	5	1	2	NA		1	4	42	2	2	2	2	1	2			2
59	55	2	2	1	3		1	2	2		310	0	2		2	2	NA		1	12	12	2	2	2	2	1	2			2
60	70	2	2	1	3		1	2	1		1040	1	2	5	1	2	NA		0	56	56	2	2	2	2	1	2			2
61	60	2	2	1	3		1	2	2		390	0	2		2	2	NA		1	44	44	2	2	2	2	1	2			2
62	68	2	2	1	3		1	2	2		650	0	2	5	1	1	1	74	1	74	90	2	2	2	2	1	2			2
63	30	1	1	1	1	3	1	2	1		300	0	1	1	1	1	1	60	1	60	144	2	2	1	2	1	2			2
64	67	2	1	1	3		1	1	2		865	0	1	5	1	2	NA		0	48	48	2	2	2	2	1	1	Carcinoma prostate	24	2
65	72	2	1	1	3		1	2	2		300	0	1		2	2	NA		0	6	6	2	2	2	2	1	2			2
66	50	1	2	1	1	1	1	2	1		1000	0	2	5	1	1	1	72	1	72	120	2	2	2	2	1	2			2
67	56	2	2	1	3		1	2	2		475	0	1		2	2	NA		0	14	14	1	2	2	2	1	2			2
68	53	1	2	1	1	3	1	2	2		830	0	1	5	1	2	NA		1	29	41	1	2	2	2	1	2			2
69	45	1	2	1	3		1	2	2		866	0	2	5	1	2	NA		0	21	21	2	2	2	2	1	2			2
70	60	2	2	1	3		1	77	2		880	0	1	5	1	2	NA		1	93	94	2	2	2	1	1	2			2
71	68	2	2	1	1	1	1	2	1		685	0	1	5	1	2	NA		0	32	32	2	2	2	2	1	2			2
72	55	2	1	1	3		1	2	2		575	0	1		2	1	1	20	1	20	44	1	2	2	2	1	2			2
73	35	1	2	1	3		1	1	2		1635	1	1	5	1	1	1	120	1	6	144	2	1	1	2	0	2			2
74	45	1	2	1	3		1	2	2		300	0	1		2	2	NA		1	6	12	2	2	2	2	1	2			2
75	50	1	2	1	3		1	2	1		1160	1	1	5	1	2	NA		0	55	55	2	2	2	2	1	2			2
76	45	1	1	1	2	1	1	2	1		1487	1	1	5	1	2	NA		0	42	42	2	2	2	2	1	2			2
77	46	1	2	1	2	1	1	2	2		300	0	1		2	2	NA		0	16	16	1	2	2	2	1	2			2
78	56	2	2	1	3		1	2	2		1429	1	1	5	1	2	NA		1	26	184	2	2	2	2	1	2			2
79	48	1	2	1	1	1	2	2	2		1275	1	1	5	1	2	NA		0	50	50	2	2	2	2	1	2			2
80	48	1	2	1	3		1	2	2		950	0	1	5	1	1	1	102	1	102	159	1	2	2	2	0	2			2
81	52	1	1	1	3		1	1	1		276	0	1		2	2	NA		1	36	50	1	2	2	2	1	2			2
82	62	2	2	1	3		1	2	1		1140	1	2	5	1	2	NA		0	50	50	2	2	2	2	1	2			2
83	45	1	2	1	3		1	1	2		900	0	1	5	1	2	NA		1	87	108	1	2	2	2	1	2			2
84	50	1	2	1	3		1	2	1		1435	1	2		2	2	NA		0	60	60	2	2	2	2	1	2			2
85	68	2	2	1	3		1	2	2	2	2000	1	1	5	1	2	NA		1	42	90	2	2	2	2	1	2			2
86	18	1	2	1	1	3	1	2	1		1245	1	1	5	1	1	1	105	1	105	182	1	2	2	2	0	2			1	ovarian failure	156
87	58	2	1	1	1	3	2	2	2		300	0	1	3	1	1	1	96	1	96	96	2	2	2	2	1	2			2
88	68	2	1	1	3		1	2	1		135	0	1	1	1	2	NA		1	54	57	1	2	2	2	1	2			2
89	40	1	1	1	1	2	1	2	2		1245	1	1	5	1	2	NA		1	70	70	1	2	2	2	1	2			2
90	62	2	2	1	1	1	1	2	2		325	0	1		2	2	NA		1	6	12	2	2	2	2	1	2			2
91	70	2	2	1	1	1	1	77	2		500	0	2		2	2	NA		0	12	12	2	2	2	2	1	2			2
92	52	1	1	1	2	3	1	2	1	1	1365	1	1	5	1	2	NA		1	6	48	2	1	2	2	1	2			1	BONE MARROW SUPRESSION	38
93	40	1	2	1	1	1	1	1	1		2120	1	1	5	1	2	NA		1	12	101	1	2	2	2	1	2			2
94	60	2	2	1	2	1	1	2	2		1050	1	1	5	1	2	NA		1	33	47	2	2	2	2	1	2			2
95	45	1	1	1	3		4	2	1		950	0	2	5	1	2	NA		0	78	78	2	2	2	2	1	2			2
96	30	1	2	1	1	3	1	77	2		100	0	1		2	2	NA		1	12	48	2	2	2	2	1	2			2
97	46	1	2	1	3		1	2	1	2	1160	1	1	5	1	2	NA		1	156	180	1	2	2	2	0	2			2
98	40	1	2	1	1	1	1	2	1		1980	1	1	5	1	2	NA		1	8	120	1	2	2	2	1	2			2
99	44	1	1	1	1	3	2	2	2		680	0	1	5	1	2	NA		1	6	28	1	2	2	2	1	2			2
100	59	2	1	1	1	1	2	77	2		600	0	1		2	1	3	13	1	13	27	2	2	1	1	1	1	Leiomyosarcoma	32	2
101	50	1	2	1	2	3	1	1	2		280	0	1		2	2	NA		0	17	17	2	2	2	2	1	2			2
102	64	2	1	1	3		1	1	2		1760	1	2	5	1	2	NA		0	72	72	1	2	2	2	1	2			2
103	55	2	2	1	3		1	2	1	1	1116	1	2	5	1	2	NA		0	76	76	2	2	2	2	0	2			2
104	59	2	2	1	3		1	2	2		218	0	1		2	2	NA		1	168	168	2	2	2	2	1	2			2
105	68	2	2	1	3		1	1	1		730	0	2	5	1	2	NA		1	6	31	2	2	1	2	1	2			2
106	54	1	2	1	1	1	1	2	2	1	490	0	1		2	2	NA		0	153	153	1	2	2	2	0	2			2
107	31	1	2	1	1	3	1	2	1	1	330	0	1	4	1	1	2	156	1	156	183	1	2	2	2	1	2			2
108	47	1	2	1	1	2	2	2	1	1	1030	1	1	5	1	1	1	108	1	108	156	2	1	2	2	0	2			2
109	35	1	2	1	3		1	2	2		1600	1	1	5	1	2	NA		1	10	84	2	2	2	2	1	2			2
110	54	1	2	1	3		1	2	1	1	770	0	1	5	1	2	NA		1	20	22	1	2	2	2	1	2			2
111	48	1	2	1	1	3	3	2	2		489	0	1		2	1	1	180	1	180	401	1	2	2	2	1	2			2
112	60	2	1	1	3		1	2	1		450	0	1		2	2	NA		0	19	19	2	2	2	2	1	1	carcinoma esophagus	20	2
113	36	1	2	1	1	3	1	2	2	1	1075	1	1	5	1	1	2	92	1	92	161	1	1	2	2	1	2			2
114	68	2	1	3	1	1	1	2	2		498	0	2		2	2	NA		0	14	14	2	2	2	2	1	2			2
115	47	1	2	1	3		1	2	1		270	0	1		2	2	NA		1	6	6	2	2	2	2	1	2			2
116	50	1	2	1	3		1	1	2		636	0	1	5	1	2	NA		0	18	18	2	2	2	2	1	2			2
117	34	1	2	1	1	2	2	2	1	2	40	0	1		2	2	NA		0	167	167	2	2	2	2	0	2			2
118	19	1	1	1	1	1	1	77	2		150	0	2		2	2	NA		1	6	6	2	2	2	2	1	2			2
119	45	1	1	1	1	1	1	2	1	2	900	0	1	5	1	2	NA		0	48	48	1	2	2	2	1	2			2
120	35	1	2	1	3		1	2	2		405	0	1		2	2	NA		1	36	132	1	2	2	2	1	2			2
121	62	2	2	1	3		1	2	2		415	0	1	1	1	2	NA		1	48	50	1	2	2	2	1	2			2
122	56	2	2	1	1	1	1	77	2		370	0	1		2	2	NA		1	91	91	1	2	2	2	0	2			2
123	60	2	1	1	3		1	2	2		586	0	1		2	2	NA		1	12	21	2	2	2	2	1	2			2
124	35	1	2	1	3		1	2	2		150	0	1		2	2	NA		0	18	18	2	2	2	2	1	2			2
125	62	2	2	1	3		2	2	1		260	0	1	1	1	2	NA		1	6	48	1	1	1	2	1	2			2
126	26	1	1	1	1	3	2	2	2		300	0	1		2	1	1	132	1	132	151	1	2	2	2	1	2			2
127	55	2	1	1	3		1	1	2		1350	1	1	5	1	2	NA		1	6	54	2	2	2	2	0	2			2
128	55	2	2	1	3		1	2	2		1340	1	2	5	1	2	NA		1	60	72	2	2	2	2	1	2			2
129	46	1	2	1	3		1	2	2		806	0	1	5	1	2	NA		0	51	51	2	2	2	2	1	2			2
130	45	1	2	1	3		1	2	2		920	0	1	5	1	1	7	60	1	60	71	1	2	2	2	1	2			2
131	56	2	2	2	1	1	2	2	1		730	0	1	5	1	2	NA		1	6	18	1	2	2	2	1	2			2
132	40	1	2	1	1	1	1	1	2		1075	1	2	5	1	2	NA		0	50	50	2	2	2	2	1	2			2
133	60	2	1	1	3		1	2	2		250	0	1		2	2	NA		1	12	12	2	2	2	2	1	2			2
134	36	1	2	2	1	3	1	1	1	2	1030	1	1	5	1	1	1	80	1	80	159	1	1	1	1	0	1	T-MDS	144	1	t-MDS	145
135	59	2	1	1	1	3	2	2	1		850	0	1	5	1	1	1	45	1	45	142	1	2	2	2	0	1	CA URINARY BLADDER Carcinoam urinary bladder	156	2
136	68	2	2	1	3		1	2	1	1	1150	1	2	5	1	2	NA		0	42	42	2	2	2	2	1	2			2
137	67	2	1	1	1	3	1	2	1		130	0	1	1	1	2	NA		1	6	65	2	2	1	2	1	2			2
138	44	1	1	1	1	1	3	77	1		1315	1	1	5	1	2	NA		1	68	93	1	2	2	2	1	2			2
139	42	1	2	1	3		1	2	1		1300	1	1	5	1	1	5	12	1	12	168	1	1	2	2	0	2			1	BONE MARROW SUPRESSION	52
140	65	2	2	1	1	1	1	2	2		970	0	2	5	1	2	NA		0	27	27	2	2	2	2	1	2			2
141	33	1	2	1	1	1	1	2	2		450	0	2		2	2	NA		0	152	152	2	2	2	2	0	2			2
142	79	2	1	1	3		2	2	1		350	0	1		2	2	NA		1	4	24	1	2	2	2	1	2			2
143	65	2	2	1	1	3	2	77	1		450	0	1		2	1	1	39	1	39	39	2	2	2	1	1	2			2
144	76	2	2	1	3		1	1	2		550	0	2		2	2	NA		1	12	12	2	2	2	2	1	2			2
145	53	1	2	1	1	1	2	1	2		500	0	2		2	2	NA		0	12	12	2	2	2	2	1	2			2
146	37	1	1	1	2	1	1	1	2	2	1000	0	2	5	1	2	NA		1	12	30	2	2	2	2	1	2			2
147	40	1	2	1	2	1	1	2	1	1	1400	1	1	5	1	2	NA		0	45	45	2	2	2	2	1	2			2
148	40	1	2	1	3		1	1	2	2	1950	1	1	5	1	2	NA		0	67	67	2	2	2	2	1	2			2
149	55	2	2	1	3		1	77	2		1550	1	1	5	1	2	NA		1	72	93	1	2	2	2	1	2			2
150	26	1	2	1	3		1	2	1		1050	1	1	5	1	2	NA		0	124	124	1	2	2	2	0	2			2
151	60	2	1	1	1	1	1	2	1		950	0	1	5	1	2	NA		0	29	29	2	2	2	2	1	2			2
152	52	1	1	1	1	3	1	2	2		472	0	1		2	2	NA		1	26	31	2	2	2	2	1	2			2
153	55	2	2	1	1	1	1	2	1	1	450	0	2		2	2	NA		0	13	13	2	2	2	2	1	2			2
154	42	1	1	1	3		1	2	1		295	0	2		2	2	NA		1	12	12	2	2	2	2	1	2			2
155	55	2	2	1	1	2	1	2	1		450	0	2		2	2	NA		0	12	12	2	2	2	1	1	2			2
156	50	1	2	1	1	1	2	2	2		810	0	1	5	1	2	NA		0	120	120	1	2	2	1	0	2			2
157	45	1	2	1	3		1	77	2		1450	1	1	5	1	2	NA		1	87	147	1	1	2	2	0	2			1	BONE MARROW SUPRESSION	128
158	46	1	1	1	3		1	1	1	1	1550	1	2	5	1	2	NA		1	45	51	1	2	2	2	1	2			2
159	62	2	1	3	3		4	77	1		1110	1	2	5	1	1	1	113	1	113	113	1	2	2	2	1	2			1	BONE MARROW SUPRESSION	113
160	27	1	2	1	1	1	2	2	1		300	0	1		2	2	NA		0	114	114	2	2	2	2	0	2			2
161	40	1	2	1	1	1	1	2	1		1200	1	1	5	1	1	1	126	1	126	142	1	1	2	2	0	2			2
162	49	1	2	1	2	3	1	2	2		1100	1	1	5	1	2	NA		1	14	121	2	2	2	2	0	2			2
163	61	2	1	1	3		1	2	2		1200	1	1	5	1	2	NA		1	6	39	1	2	2	2	1	2			2
164	55	2	2	1	3		1	2	2		1300	1	1	5	1	2	NA		1	6	36	1	2	2	2	1	2			2
165	50	1	2	1	1	1	1	2	2		200	0	2		2	2	NA		0	12	12	2	2	2	2	1	2			2
166	40	1	1	1	1	3	2	2	1		300	0	1		2	2	NA		1	4	24	1	2	2	2	1	2			2
167	41	1	1	1	1	1	1	77	1		1700	1	1	5	1	2	NA		1	29	81	1	1	2	2	1	2			2
168	60	2	1	1	3		1	2	2		1550	1	1	5	1	2	NA		1	6	45	2	2	2	2	1	2			2
169	30	1	2	1	3		1	2	2		50	0	1		2	2	NA		1	2	2	2	2	2	2	1	2			2
170	65	2	2	1	1	1	1	1	2		300	0	1	1	1	1	6	21	1	21	21	2	2	2	2	1	2			2
171	54	1	1	1	3		1	1	1		240	0	1	4	1	2	NA		1	20	24	1	2	1	2	1	2			2
172	65	2	2	1	1	1	1	77	2		350	0	2		2	2	NA		1	12	12	2	2	2	2	1	2			2
173	50	1	2	1	1	1	1	1	2		1800	1	1	5	1	2	NA		1	73	86	1	2	2	2	0	2			2
174	43	1	2	1	1	3	2	2	2		500	0	1	2	1	2	NA		0	12	12	1	2	2	2	1	2			2
175	65	2	2	1	3		1	1	1		800	0	2	5	1	2	NA		0	24	24	2	2	2	2	1	2			2
176	55	2	2	1	3		1	2	1		1400	1	1	5	1	2	NA		1	21	51	2	2	2	2	1	2			2
177	48	1	2	1	3		1	2	2		1550	1	1	5	1	2	NA		0	45	45	2	2	2	2	1	2			2
178	32	1	2	1	3		1	2	2		470	0	2		2	2	NA		1	18	18	2	2	2	2	1	2			2
179	43	1	1	1	1	1	1	2	2		1400	1	1	5	1	1	1	42	1	42	132	1	1	2	2	0	2			2
180	67	2	2	1	3		1	2	2		150	0	1	1	1	2	NA		1	45	102	1	1	1	2	0	2			2
181	58	2	1	1	3		1	2	2	2	1300	1	1	5	1	2	NA		0	36	36	2	2	2	2	1	2			2
182	41	1	1	1	1	1	2	2	1	1	1870	1	1	5	1	2	NA		1	86	99	1	1	2	2	1	2			2
183	47	1	1	1	3		1	2	2	2	1800	1	1	5	1	2	NA		1	94	106	1	2	2	2	0	2			1	BONE MARROW SUPRESSION	106
184	60	2	2	1	1	1	2	2	2		270	0	1		2	2	NA		1	12	12	1	2	2	2	1	2			2
185	62	2	2	1	3		1	1	2	1	1000	0	2	5	1	2	NA		0	109	109	2	2	2	2	0	2			2
186	55	2	2	1	1	1	1	2	2		1400	1	1	5	1	2	NA		1	50	64	1	2	2	2	0	2			2
187	28	1	2	1	3		1	1	1	2	400	0	1		2	2	NA		0	106	106	2	2	2	2	0	2			2
188	33	1	1	1	3		1	1	1		250	0	1		2	2	NA		0	40	40	2	2	2	2	1	2			2
189	30	1	2	1	1	1	1	2	2		1020	1	1	5	1	2	NA		0	27	27	2	2	2	2	1	2			2
190	68	2	1	1	3		2	1	2		1200	1	1	5	1	1	1	78	1	78	94	1	2	2	2	1	2			1	BONE MARROW SUPRESSION	60
191	70	2	2	1	1	1	1	2	2		800	0	1	5	1	1	1	63	1	63	75	1	2	2	1	1	2			2
192	65	2	1	1	1	1	1	1	1		800	0	1	5	1	2	NA		0	24	24	1	2	2	2	1	2			2
193	52	1	2	1	1	1	2	2	2		1800	1	1	5	1	2	NA		1	36	65	1	2	2	2	0	2			2
194	53	1	2	1	3		1	2	2		1400	1	1	5	1	2	NA		0	71	71	1	2	2	2	0	2			2
195	63	2	2	2	3		1	1	2	1	1100	1	2	5	1	2	NA		1	35	126	1	1	2	1	0	2			2
196	55	2	2	1	1	1	1	2	2		1600	1	2	5	1	2	NA		1	86	100	1	2	2	2	0	2			2
197	67	2	2	3	1	1	3	2	1	1	1200	1	1	5	1	2	NA		1	12	96	2	2	2	2	0	2			2
198	48	1	1	1	3		1	1	2	2	1200	1	1	5	1	2	NA		0	30	30	2	2	2	1	1	2			2
199	39	1	2	1	1	2	2	2	2		1400	1	2	5	1	2	NA		1	39	39	1	2	2	2	1	2			2
200	60	2	2	1	3		1	2	2		30	0	1		2	1	4	39	1	39	39	2	2	2	2	1	2			2
201	64	2	1	1	1	2	1	1	1		1400	1	2	5	1	2	NA		1	18	60	2	1	2	2	1	2			2
202	53	1	2	1	3		1	2	2		992	0	1	5	1	1	1	12	1	12	162	1	2	2	2	1	2			2
203	45	1	1	1	1	3	1	1	2		200	0	1		2	1	4	78	1	78	78	1	2	2	2	0	2			2
204	60	2	1	1	1	3	1	1	2		1600	1	2	5	1	2	NA		1	16	46	2	2	2	2	1	2			2
205	50	1	2	1	1	1	2	2	2		1085	1	1	5	1	2	NA		1	54	56	2	2	2	2	1	2			2
206	35	1	2	1	1	1	1	2	2		1200	1	1	5	1	2	NA		0	28	28	2	2	2	2	1	2			2
207	71	2	2	1	1	2	1	77	2		520	0	1		2	2	NA		0	12	12	2	2	2	2	1	2			2
208	19	1	2	3	3		1	2	1		496	0	1		2	2	NA		0	156	156	2	2	2	2	1	2			2
209	50	1	2	1	1	1	1	2	2		1600	1	2	5	1	2	NA		0	52	52	2	2	2	2	0	2			2
210	42	1	2	1	1	1	1	2	2		1400	1	1	5	1	2	NA		0	39	39	2	2	2	2	0	2			2
211	50	1	1	1	3		1	2	2		1200	1	1	5	1	2	NA		1	30	30	2	2	2	2	1	2			2
212	80	2	1	1	3		2	2	2		600	0	1		2	2	NA		1	6	76	2	2	2	2	0	2			2
213	40	1	2	1	1	1	1	2	1		800	0	1	5	1	2	NA		0	94	94	2	2	2	2	0	2			2
214	56	2	2	1	3		1	2	2		1400	1	2	5	1	2	NA		1	39	96	2	1	2	2	0	2			2
215	52	1	1	1	1	1	1	2	2		600	0	1	5	1	1	2	66	1	66	99	1	1	2	2	0	2			2
216	60	2	2	1	1	1	1	2	2		564	0	1		2	2	NA		0	35	35	1	2	2	2	1	2			2
217	61	2	2	1	3		1	2	2		1000	0	1	5	1	2	NA		0	24	24	1	2	2	2	1	2			2
218	57	2	2	1	1	1	1	1	2		1600	1	1	5	1	2	NA		0	64	64	1	2	2	2	1	2			1	BONE MARROW SUPRESSION	60
219	60	2	2	1	3		1	77	2		1300	1	1	5	1	2	NA		1	10	37	2	2	2	2	1	2			2
220	34	1	2	1	1	1	2	2	2		400	0	1		2	2	NA		0	105	105	2	2	2	2	0	2			2
221	44	1	1	1	2	1	1	1	1	1	650	0	2	5	1	1	2	52	1	52	101	2	2	2	2	0	2			2
222	40	1	2	1	1	1	1	2	1		1200	1	1	5	1	2	NA		1	47	83	2	1	2	2	0	2			2
223	54	1	2	1	3		1	2	1		1600	1	1	5	1	2	NA		0	48	48	2	2	2	2	0	2			2
224	40	1	2	1	3		2	2	2		830	0	1	5	1	2	NA		1	11	114	2	2	2	2	0	2			2
225	42	1	2	1	3		1	2	2		600	0	2		2	2	NA		0	17	17	2	2	2	2	1	2			2
226	15	1	2	1	3		3	2	1	1	1250	1	2	5	1	2	NA		1	18	54	2	2	2	2	0	2			2
227	70	2	2	1	3		1	2	2		178	0	1		2	2	NA		0	12	12	2	2	2	2	1	2			2
228	62	2	2	1	3		1	1	1		1605	1	2	5	1	2	NA		0	48	48	2	2	2	2	0	2			2
229	48	1	1	1	3		1	2	2		745	0	1	5	1	2	NA		1	25	91	1	2	2	1	1	2			2
230	50	1	2	1	3		1	2	2	2	700	0	1	5	1	2	NA		0	17	17	2	2	2	2	1	2			2
231	40	1	2	1	1	2	1	77	2		1630	1	1	5	1	2	NA		0	60	60	1	2	2	2	1	2			2
232	57	2	2	1	2	1	1	2	2	2	1000	0	1	5	1	2	NA		0	43	42	2	2	2	2	1	2			2
233	35	1	1	1	3		1	2	2		1315	1	1	5	1	2	NA		1	62	62	1	2	2	2	1	2			2
234	66	2	2	1	1	1	1	1	2	1	550	0	2		2	2	NA		0	17	17	2	2	2	2	1	2			2
235	56	2	1	1	3		1	2	2		776	0	1	5	1	2	NA		0	59	59	1	2	2	2	1	2			2
236	75	2	2	1	1	3	1	2	2	1	250	0	1	4	1	2	NA		1	20	36	2	1	2	2	1	2			2
237	57	2	2	1	1	3	1	2	2		50	0	1	2	1	1	3	26	1	26	82	1	2	2	2	1	2			2
238	58	2	1	1	3		1	1	1	2	1200	1	1	5	1	2	NA		1	48	80	1	2	2	2	0	2			2
239	55	2	1	1	3		4	77	2		1600	1	1	5	1	2	NA		1	84	88	1	1	2	2	0	2			2
240	50	1	2	1	1	1	1	2	2	2	1400	1	2	5	1	2	NA		1	72	96	1	1	2	2	0	2			2
241	45	1	1	1	3		2	2	1		523	0	1		2	2	NA		1	64	82	1	2	2	2	1	2			2
242	68	2	2	1	3		4	77	2		800	0	1	5	1	1	2	70	1	70	79	2	2	2	2	0	2			2
243	72	2	2	1	1	1	1	2	1		800	0	1	5	1	2	NA		0	21	21	2	2	2	1	1	2			2
244	52	1	2	1	3		1	2	1		600	0	1		2	2	NA		0	46	46	2	2	2	2	0	2			2
245	51	1	2	1	1	1	2	77	2		1400	1	1	5	1	2	NA		0	74	74	1	2	2	2	0	2			2
246	48	1	2	1	3		1	1	1	2	1400	1	1	5	1	2	NA		1	13	65	2	2	2	2	0	2			1	BONE MARROW SUPRESSION	65
247	64	2	2	1	1	2	1	2	1	2	1550	1	2	5	1	2	NA		1	21	77	2	2	2	2	0	2			2
248	62	2	2	1	1	1	2	2	2		1310	1	2	5	1	1	2	24	1	6	79	1	1	2	2	0	2			2
249	42	1	2	1	1	2	1	2	2		1655	1	1	5	1	2	NA		0	66	66	2	2	2	2	1	2			2
250	65	2	2	1	2	3	1	2	1		400	0	1	4	1	1	1	72	1	72	102	2	2	2	2	0	2			2
251	39	1	2	1	1	1	1	77	1		1000	0	1	5	1	2	NA		1	35	35	1	2	2	2	1	2			2
252	60	2	2	1	2	2	1	1	2		1650	1	2	5	1	2	NA		0	72	72	2	2	2	2	0	2			2
253	50	1	2	1	3		1	1	2	2	800	0	1	5	1	2	NA		1	12	21	2	2	2	2	1	2			2
254	40	1	2	1	1	1	3	2	1		1000	0	1	5	1	2	NA		0	41	41	2	2	2	2	0	2			2
255	52	1	2	1	3		1	2	2		1550	1	1	5	1	2	NA		1	43	70	1	1	2	2	0	2			1	BONE MARROW SUPRESSION	72
256	66	2	1	1	3		1	2	1	2	800	0	1	5	1	2	NA		1	6	22	1	1	2	1	1	2			2
257	25	1	2	1	1	1	1	1	1	1	250	0	1		2	2	NA		1	13	93	2	2	2	2	0	2			2
258	61	2	1	1	1	2	2	2	2		600	0	1		2	2	NA		0	17	17	2	2	2	2	1	2			2
259	40	1	2	3	1	1	1	2	1	2	1000	0	1	5	1	2	NA		0	29	29	2	2	2	2	0	2			2
260	55	2	1	1	3		1	1	1	2	1600	1	2	5	1	2	NA		0	48	49	2	1	2	2	0	2			2
261	65	2	2	1	3		1	1	2		800	0	1	5	1	2	NA		0	28	28	2	2	2	2	1	2			2
262	56	2	1	1	2	1	1	1	1	1	550	0	2	3	1	2	NA		1	12	91	2	1	1	2	0	2			2
263	55	2	2	1	3		1	77	2		1300	1	1	5	1	2	NA		1	12	69	2	2	2	2	0	2			1	BONE MARROW SUPRESSION	97
264	77	2	1	1	1	1	2	2	2		600	0	2		2	2	NA		0	14	14	2	2	2	2	1	2			2
265	48	1	2	3	3		1	1	1		800	0	1	5	1	2	NA		0	21	21	2	2	2	2	1	2			2
266	21	1	1	1	1	1	2	2	2		200	0	1		2	2	NA		0	30	30	2	2	2	2	0	2			2
267	68	2	1	1	3		1	1	2		600	0	1		2	2	NA		1	23	32	2	2	2	2	1	2			2
268	55	2	2	1	3		1	2	2		920	0	2	5	1	2	NA		0	55	55	2	2	2	2	1	2			2
269	53	1	2	1	1	1	1	1	2		800	0	2	5	1	2	NA		0	84	84	2	2	2	2	0	2			2
270	62	2	1	1	1	2	1	1	1		780	0	1	5	1	2	NA		1	20	20	2	2	2	2	1	2			2
271	38	1	1	1	1	3	1	1	1		320	0	1	1	1	2	NA		1	48	92	1	1	2	2	0	2			2
272	55	2	2	1	1	1	1	1	1	2	1000	0	1	5	1	2	NA		0	30	30	2	2	2	2	0	2			2
273	55	2	2	1	3		1	1	1		400	0	1	2	1	2	NA		1	13	21	2	2	1	2	1	2			2
274	62	2	2	1	3		1	2	2	2	1600	1	1	5	1	2	NA		1	44	62	2	1	2	2	0	2			2
275	40	1	1	1	1	1	1	77	1		1800	1	1	5	1	2	NA		0	55	55	1	2	2	2	0	2			2
276	60	2	2	1	1	1	2	2	2	1	1000	0	1	5	1	2	NA		0	48	48	1	2	2	2	0	2			2
277	44	1	1	1	3		1	2	2	2	1400	1	1	5	1	2	NA		1	56	56	2	1	2	2	0	2			2
278	61	2	2	1	3		1	2	2		1000	0	1	5	1	2	NA		1	39	39	1	2	2	2	0	2			2
279	60	2	2	1	1	1	1	77	2		496	0	1		2	2	NA		0	96	97	2	2	2	2	1	2			2
280	50	1	2	1	3		1	2	2	2	1400	1	1	5	1	2	NA		1	6	60	1	2	2	2	0	2			2
281	56	2	2	1	1	1	1	2	2		1650	1	2	5	1	2	NA		0	53	53	2	2	2	2	0	2			2
282	52	1	2	1	3		1	2	2		1400	1	2	5	1	2	NA		0	45	45	2	1	2	2	0	2			2
283	65	2	2	2	3		1	1	2		1200	1	1	5	1	2	NA		0	36	36	2	2	2	2	0	2			2
284	50	1	2	1	3		1	77	2		600	0	2		2	2	NA		0	24	24	1	2	2	2	0	2			2
285	74	2	2	1	1	3	1	2	1	2	1050	1	2	5	1	2	NA		1	53	75	2	2	2	1	1	2			2
286	73	2	1	1	1	1	2	2	2	2	1200	1	1	5	1	2	NA		0	36	36	2	2	2	2	0	2			2
287	50	1	2	1	2	3	1	2	2		630	0	1	5	1	2	NA		1	6	88	2	2	2	2	0	2			2
288	45	1	2	1	1	1	2	1	2	2	800	0	1	5	1	1	1	54	1	54	65	1	1	2	2	0	2			2
289	68	2	2	1	1	1	1	1	1		800	0	2	5	1	2	NA		0	58	58	2	2	2	2	0	2			2
290	58	2	2	1	1	1	1	1	2		1000	0	1	5	1	2	NA		0	60	60	1	2	2	2	0	1	Meningioma	synchronous	2
291	60	2	2	1	1	1	1	2	2		1400	1	1	5	1	2	NA		1	8	57	2	1	2	2	0	2			1	BONE MARROW SUPRESSION	56
292	39	1	1	1	1	3	1	2	2		580	0	1		2	1	1	28	1	28	175	2	2	2	2	1	2			2
293	50	1	1	1	3		1	2	2	1	1800	1	2	5	1	2	NA		1	80	81	1	1	2	2	0	2			2
294	56	2	2	1	3		1	1	2		1600	1	1	5	1	2	NA		1	48	78	1	2	2	1	0	2			2
295	35	1	2	1	3		1	2	1		1200	1	2	5	1	2	NA		0	37	37	2	2	2	2	0	2			2
296	35	1	2	1	1	1	1	2	2		1400	1	1	5	1	2	NA		1	40	44	1	1	2	2	0	2			2
297	75	2	2	1	3		1	1	2		1000	0	1	5	1	2	NA		0	31	31	1	2	2	2	0	2			2
298	55	2	2	1	1	1	1	2	2		1200	1	1	5	1	2	NA		1	24	30	2	2	2	2	0	2			2
299	44	1	2	1	1	1	2	2	2		1000	0	1	5	1	2	NA		0	72	72	2	2	2	2	0	2			2
300	40	1	1	1	3		2	2	2		1200	1	1	5	1	2	NA		1	57	60	1	2	2	2	0	2			2
301	60	2	1	1	3		1	2	2	2	1600	1	1	5	1	2	NA		1	48	52	1	2	2	2	0	2			2
302	41	1	2	1	3		1	2	2		1600	1	1	5	1	2	NA		1	43	62	2	2	2	2	0	2			1	BONE MARROW SUPRESSION	56
303	62	2	2	3	1	1	1	1	2		1004	1	1	5	1	2	NA		0	38	38	2	2	2	2	0	2			2
304	48	1	2	1	1	1	2	2	2	2	800	0	2	5	1	2	NA		0	21	21	2	2	2	2	0	2			2
305	72	2	1	1	3		1	2	2		120	0	1		2	2	NA		1	3	3	1	2	2	2	1	2			2
306	74	2	1	1	3		1	1	1		400	0	1		2	2	NA		0	12	12	2	2	2	2	1	2			2
307	55	2	2	1	3		1	2	2		510	0	1		2	2	NA		0	19	19	1	2	2	2	1	2			2
308	46	1	1	1	3		1	1	1		630	0	1	5	1	2	NA		1	36	41	2	2	2	2	1	2			2
309	50	1	1	1	2	1	1	2	1	2	800	0	1	5	1	2	NA		0	27	27	1	2	2	2	0	2			2
310	40	1	2	1	3		1	1	2		1130	1	1	5	1	2	NA		0	144	144	1	2	2	2	1	2			2
311	60	2	2	1	3		1	2	2		1600	1	1	5	1	2	NA		1	32	46	2	2	2	2	0	2			2
312	69	2	1	1	1	1	1	1	1		600	0	1		2	2	NA		0	20	20	2	2	2	2	0	2			2
313	46	1	1	1	3		1	1	2	1	1400	1	1	5	1	2	NA		1	42	49	1	2	2	2	1	2			2
314	68	2	2	1	3		1	2	2	1	975	0	1	5	1	2	NA		0	31	31	2	2	2	2	0	2			2
315	56	2	2	1	3		1	2	2		1500	1	1	5	1	2	NA		1	65	110	2	2	2	2	1	2			2
316	53	1	1	1	3		1	2	2		1060	1	1	5	1	2	NA		1	53	53	2	2	2	2	0	2			2
317	60	2	2	1	3		1	2	2		863	0	1	5	1	2	NA		1	29	45	1	2	2	2	1	2			2
318	47	1	1	1	3		1	1	2		500	0	1		2	2	NA		0	21	21	2	2	2	2	0	2			2
319	65	2	2	2	3		1	2	2		612	0	1	5	1	2	NA		0	29	29	2	2	2	2	1	2			2
320	62	2	2	1	1	1	1	77	2		1200	1	2	5	1	2	NA		1	33	33	2	2	2	2	0	2			2
321	34	1	1	1	3		1	2	2		1020	1	1	5	1	2	NA		1	41	74	1	2	2	2	1	2			2
322	40	1	2	1	3		1	2	1	2	1300	1	1	5	1	2	NA		1	34	34	2	2	2	2	0	2			2
323	62	2	2	1	3		1	1	1	2	1600	1	1	5	1	2	NA		0	46	46	1	2	2	2	0	2			2
324	57	2	2	1	3		1	2	1	1	600	0	1		2	2	NA		0	12	12	2	2	2	2	0	2			2
325	53	1	2	1	3		1	2	2		1200	1	1	5	1	2	NA		0	61	61	1	2	2	2	0	2			2
326	26	1	1	1	1	2	1	1	1		430	0	2		2	2	NA		0	14	14	2	2	2	2	0	2			2
327	67	2	2	1	3		1	2	2	2	1005	1	2	5	1	2	NA		0	31	31	1	2	2	2	0	2			2
328	45	1	2	1	3		4	77	2		600	0	2		2	2	NA		0	13	13	2	2	2	2	0	2			2
329	40	1	2	1	1	1	1	2	1		399	0	1		2	2	NA		0	63	63	2	2	2	2	0	2			2
330	52	1	2	1	3		1	2	2		950	0	1	5	1	2	NA		1	40	40	1	2	2	1	1	2			2
331	50	1	2	1	3		1	2	1	2	600	0	1		2	2	NA		1	21	27	2	2	2	2	0	2			2
332	52	1	2	1	1	1	1	2	1	1	600	0	1		2	2	NA		1	50	62	1	2	2	2	0	2			2
333	35	1	2	1	3		1	2	2		868	0	1	5	1	2	NA		0	38	38	1	2	2	2	1	2			2
334	50	1	2	1	3		1	2	1	2	1004	1	1	5	1	2	NA		1	27	32	1	2	2	2	0	2			1	BONE MARROW SUPRESSION	59
335	45	1	2	1	3		1	2	1		400	0	2		2	2	NA		0	17	17	1	2	2	2	0	2			2
336	62	2	1	1	1	1	1	1	2		400	0	1		2	2	NA		0	16	16	1	2	2	2	0	2			2
337	60	2	1	1	3		1	2	2		1000	0	1	5	1	2	NA		0	60	60	1	2	2	2	0	2			2
338	55	2	1	1	1	1	1	2	2		800	0	1	5	1	2	NA		0	19	19	2	2	2	2	0	2			2
339	69	2	1	1	3		1	2	2		980	0	1	5	1	2	NA		0	25	25	2	2	2	2	1	2			2
340	65	2	1	1	3		1	1	1		566	0	1		2	2	NA		0	24	24	2	2	2	2	1	2			2
341	32	1	2	1	1	1	1	2	2		1000	0	1	5	1	2	NA		1	33	45	1	2	2	2	0	2			2
342	66	2	1	1	1	1	1	1	2	1	250	0	2		2	2	NA		1	0	0	2	2	2	1	1	2	NHL 8 YEARS BEFORE DIAGNOSIS		2
343	66	2	1	1	1	1	1	2	2	1	1220	1	2	5	1	2	NA		1	35	36	1	1	2	2	0	2			2
344	70	2	1	1	1	1	2	2	1	2	800	0	1	5	1	2	NA		0	50	50	1	2	2	2	0	2			2
345	45	1	2	1	1	1	3	2	2		1350	1	1	5	1	2	NA		0	57	57	2	2	2	1	0	2			2
346	67	2	2	1	1	1	1	1	1	2	1200	1	1	5	1	2	NA		0	31	31	1	2	2	2	0	2			2
347	48	1	2	1	1	1	1	2	1		700	0	1	5	1	2	NA		0	18	18	1	2	2	2	0	2			2
348	60	2	2	1	3		1	2	1		1000	0	1	5	1	2	NA		0	56	56	1	2	2	2	0	2			2
349	52	1	1	1	1	1	2	2	2		1400	1	1	5	1	2	NA		1	24	50	1	2	2	1	0	2			2
350	46	1	1	1	3		1	2	2	2	1600	1	1	5	1	2	NA		0	52	52	1	2	2	2	0	2			2
351	55	2	2	1	3		1	2	2		920	0	1	5	1	2	NA		0	77	77	2	2	2	2	1	2			2
352	66	2	2	1	3		1	2	2		1200	1	1	5	1	2	NA		1	6	34	2	2	2	2	0	2			2
353	62	2	2	1	3		1	2	1		200	0	1	2	1	2	NA		1	3	3	2	2	2	2	1	2			2
354	32	1	1	1	1	3	1	2	1		475	0	1		2	1	1	24	1	24	240	2	2	2	2	1	2			2
355	52	1	2	1	1	1	1	1	2		1400	1	2	5	1	2	NA		1	45	54	2	1	2	2	0	2			2
356	59	2	2	1	2	1	1	1	2		1000	0	1	5	1	2	NA		1	20	51	1	1	2	2	0	2			2
357	61	2	2	3	2	1	1	1	1	2	1200	1	1	5	1	2	NA		1	14	35	2	2	2	2	0	2			2
358	56	2	2	1	2	3	3	2	2		850	0	1	5	1	2	NA		1	12	56	2	1	2	2	0	2			2
359	50	1	2	1	3		1	2	2	2	1000	0	1	5	1	2	NA		1	12	37	1	2	2	2	0	2			1	BONE MARROW SUPRESSION	29
360	72	2	2	1	3		1	1	2		800	0	1	5	1	2	NA		1	20	20	2	2	2	2	0	2			2
361	47	1	2	1	3		1	2	2		1000	0	1	5	1	2	NA		1	6	51	2	2	2	2	0	2			2
362	56	2	2	2	3		1	2	2	2	1400	1	1	5	1	2	NA		0	46	46	1	2	2	2	0	2			2
363	60	2	2	1	3		1	2	2		900	0	1	5	1	2	NA		1	6	32	2	2	2	2	0	2			2
364	58	2	2	1	3		1	2	2	2	800	0	1	5	1	2	NA		0	35	35	1	2	2	2	0	1	carcinoma breast	18	1	BONE MARROW SUPRESSION	32
365	51	1	2	1	2	1	1	2	2		600	0	1		2	2	NA		0	13	13	2	2	2	2	0	2			2
366	54	1	2	1	3		1	1	1	2	600	0	2	5	1	2	NA		1	20	48	1	1	2	2	0	2			2
367	78	2	2	1	2	1	4	77	2		800	0	1	5	1	2	NA		1	6	53	1	2	2	1	0	1	carcinoma breast	synchronous	2
368	48	1	2	1	3		1	2	2		980	0	2	5	1	2	NA		0	60	60	2	2	2	2	1	2			2
369	40	1	1	1	3		1	2	2		1350	1	1	5	1	2	NA		1	6	47	2	2	2	2	0	2			2
370	62	2	2	1	3		1	2	2		500	0	2		2	2	NA		0	28	28	2	2	2	2	0	2			2
371	60	2	1	1	1	3	2	2	1		735	0	1	5	1	1	1	24	1	24	51	2	2	2	1	1	2			2
372	60	2	2	1	3		1	1	2		400	0	2	4	1	2	NA		1	24	30	1	1	2	1	0	2			2
373	50	1	2	1	1	1	1	2	1		800	0	1	5	1	2	NA		0	20	20	2	2	2	2	0	2			2
374	43	1	2	1	2	3	2	2	2		1030	1	1	5	1	2	NA		1	22	41	2	2	2	2	0	2			2
375	70	2	2	1	1	1	1	2	2		1000	0	1	5	1	2	NA		1	6	25	2	2	2	2	0	2			2
376	42	1	2	1	3		1	1	2	2	1400	1	1	5	1	2	NA		0	42	42	1	2	2	2	0	2			2
377	59	2	1	1	3		1	2	1	1	1250	1	1	5	1	2	NA		1	20	40	2	2	2	2	0	2			2
378	74	2	2	1	3		1	2	1	1	580	0	2		2	2	NA		0	12	12	2	2	2	2	0	2			2
379	54	1	2	1	3		1	2	2	2	1000	0	2	5	1	2	NA		0	27	27	2	2	2	2	0	2			2
380	65	2	2	1	3		1	77	2		880	0	2	5	1	2	NA		1	111	111	1	2	2	2	0	2			1	BONE MARROW SUPRESSION	105
381	50	1	2	1	3		1	2	2		1200	1	1	5	1	1	1	216	1	216	240	1	2	2	2	0	2			2
382	68	2	2	1	2	1	1	1	2	2	1000	0	2	5	1	2	NA		0	44	44	2	2	2	2	0	2			2
383	73	2	2	1	3		2	2	1		1200	1	2	5	1	2	NA		1	32	32	2	2	2	2	1	2			2
384	79	2	1	1	3		1	2	2		400	0	1		2	2	NA		1	120	120	2	2	2	2	1	2			2
385	42	1	1	1	1	3	1	2	2		1680	1	1	5	1	1	4	111	1	111	168	2	2	2	1	1	2			2
386	56	2	2	3	1	1	1	2	2		1000	0	1	5	1	2	NA		1	13	25	2	2	2	2	0	2			2
387	40	1	2	1	2	1	1	2	1		430	0	1		2	2	NA		0	42	42	2	2	2	2	0	2			2
388	61	2	2	1	1	1	2	2	2		600	0	2	5	1	2	NA		1	6	13	2	2	2	2	0	2			2
389	60	2	1	1	3		1	2	2	2	1350	1	1	5	1	2	NA		1	22	46	1	2	2	2	0	2			2
390	46	1	2	1	2	3	1	1	2		30	0	1		2	2	NA		1	24	24	1	2	2	2	0	2			2
391	60	2	2	1	2	1	2	2	2		1200	1	1	5	1	2	NA		1	12	38	1	2	2	2	0	2			2
392	36	1	2	1	2	1	2	2	1	1	1000	0	1	5	1	2	NA		0	42	42	2	2	2	2	0	2			2
393	40	1	1	1	3		1	1	2		800	0	1	5	1	2	NA		1	20	20	1	2	2	2	0	2			2
394	63	2	2	1	1	1	1	2	2		620	0	1	5	1	2	NA		1	6	50	2	2	2	2	1	2			2
395	46	1	2	1	3		1	2	1	2	430	0	1	4	1	2	NA		1	12	38	2	1	2	2	0	2			2
396	50	1	2	1	3		2	2	1	1	600	0	2		2	2	NA		1	14	14	1	2	2	2	0	2			2
397	50	1	1	1	3		1	1	1	1	600	0	1		2	2	NA		1	7	40	2	2	2	2	0	2			2
398	26	1	2	1	1	1	1	2	2		100	0	1	3	1	2	NA		1	6	22	1	2	2	1	0	2			2
399	56	2	2	1	3		1	1	2	2	800	0	2	5	1	2	NA		1	13	22	2	2	2	2	0	2			2
400	57	2	2	1	3		1	1	2	2	800	0	1	5	1	2	NA		1	20	20	1	2	2	2	0	2			2
401	57	2	2	1	3		1	2	2		212	0	1	1	1	2	NA		1	72	127	1	2	2	2	0	2			2
402	65	2	2	1	1	1	1	2	2		440	0	1		2	2	NA		0	15	15	2	2	2	2	1	2			2
403	40	1	2	1	1	1	1	1	1		400	0	1		2	2	NA		0	21	21	2	2	2	2	0	2			2
404	55	2	2	1	3		2	2	2		664	0	1	5	1	2	NA		1	96	96	2	2	2	2	1	2			2
405	62	2	2	1	3		1	2	2	2	600	0	2		2	2	NA		1	6	12	2	2	2	2	0	2			2
406	58	2	2	2	1	1	1	1	1	1	1200	1	2	5	1	2	NA		1	24	24	1	2	2	2	0	2			2
407	60	2	2	1	3		1	2	2	2	800	0	2	5	1	2	NA		1	20	35	1	2	2	2	0	1	carcinoma cervix	synchronous	2
408	46	1	1	3	2	3	1	2	1		491	0	1		2	2	NA		1	22	24	2	2	2	2	1	2			2
409	64	2	1	1	1	3	1	2	2		1216	1	1	5	1	2	NA		1	6	36	1	2	2	1	0	2			2
410	61	2	2	2	1	3	1	2	2	2	100	0	1	4	1	2	NA		1	6	12	2	1	2	2	1	2			2
411	42	1	1	1	3		1	1	2	1	1000	0	1	5	1	2	NA		1	30	39	1	1	2	2	0	2			2
412	36	1	1	1	1	1	2	2	1		1000	0	2	5	1	2	NA		0	28	28	2	2	2	2	0	2			2
413	48	1	2	1	1	1	1	1	1	1	800	0	2	5	1	2	NA		1	12	20	2	2	2	2	1	2			2
414	55	2	2	1	2	1	1	2	1	1	800	0	2	5	1	2	NA		1	30	30	2	2	2	2	0	2			2
415	66	2	2	1	1	1	2	2	2		1580	1	1	5	1	2	NA		1	6	65	2	1	2	2	0	2			2
416	68	2	2	2	3		1	2	2	2	1000	0	1	5	1	2	NA		0	33	33	1	2	2	2	0	2			2
417	62	2	2	1	1	1	1	2	2	1	1000	0	2	5	1	2	NA		0	28	28	2	2	2	2	0	2			2
418	36	1	1	1	1	1	2	2	2		400	0	1		2	2	NA		0	32	32	2	2	2	2	0	2			2
419	68	2	1	1	1	1	1	1	2	2	600	0	2		2	2	NA		1	13	13	2	2	2	2	0	2			2
420	52	1	1	1	1	1	1	2	2		800	0	2	5	1	2	NA		0	28	28	2	2	2	2	0	2			2
421	75	2	1	1	3		4	77	1		450	0	1	4	1	2	NA		0	12	12	1	2	2	1	1	2			2
422	55	2	1	1	1	1	1	1	1	1	400	0	2		2	2	NA		0	29	29	2	2	2	2	0	2			2
423	39	1	2	1	1	1	2	2	2		600	0	1		2	2	NA		0	12	12	2	2	2	2	0	2			2
424	55	2	2	1	1	2	2	2	1	2	850	0	1	5	1	2	NA		0	28	28	2	1	2	2	0	2			2
425	57	2	1	1	1	1	1	2	1	2	800	0	1	5	1	2	NA		0	12	12	1	2	2	1	0	2			2
426	58	2	2	1	3		1	2	1	2	600	0	1	5	1	2	NA		1	24	37	1	1	2	2	0	1	Renal cell carcinoma	synchronous	2
427	56	2	1	1	3		1	2	1	2	1000	0	1	5	1	2	NA		1	24	30	1	2	2	2	0	2			2
428	58	2	1	1	1	3	1	2	1		100	0	1		2	2	NA		0	112	112	2	2	2	2	1	2			2
429	50	1	2	1	3		1	1	2	2	600	0	2		2	2	NA		0	13	13	2	2	2	2	0	2			2
430	50	1	2	1	3		1	2	2	2	400	0	2		2	2	NA		0	22	22	2	2	2	2	0	2			2
431	81	2	1	1	3		2	2	2		1100	1	1	5	1	2	NA		1	24	30	1	1	2	1	0	2			2
432	42	1	2	1	1	1	1	1	1		1000	0	2	5	1	2	NA		0	34	34	2	2	2	2	0	2			2
433	68	2	2	1	3		1	2	1	2	1000	0	1	5	1	2	NA		0	26	26	2	2	2	2	1	2			2
434	63	2	2	1	1	1	1	2	2		650	0	2	5	1	2	NA		0	13	13	2	2	2	2	0	2			2
435	34	1	2	1	1	3	1	2	1		1000	0	2	5	1	2	NA		1	13	20	1	2	2	2	0	2			2
436	54	1	1	1	3		1	2	2		600	0	1		2	2	NA		0	24	24	1	2	2	2	0	2			2
437	51	1	2	1	1	1	1	1	2	2	650	0	2	5	1	2	NA		0	22	22	2	1	2	2	0	2			2
438	69	2	2	1	2	1	3	1	1		400	0	2		2	2	NA		0	15	15	2	2	2	2	0	2			2
439	56	2	2	1	3		1	2	2		1190	1	1	5	1	2	NA		0	88	88	2	2	2	2	1	2			2
440	52	1	2	1	1	1	2	2	2		800	0	1	5	1	2	NA		1	6	23	1	2	2	2	0	2			2
441	46	1	2	1	3		1	2	2		660	0	1	5	1	2	NA		1	4	53	2	2	2	2	1	2			2
442	55	2	1	1	3		1	2	2		1038	1	1	5	1	2	NA		1	60	65	1	2	2	2	1	2			2
443	44	1	2	1	1	1	2	2	2		400	0	2		2	2	NA		0	30	30	2	2	2	2	0	2			2
444	74	2	2	1	3		1	2	2	2	400	0	1		2	2	NA		1	28	28	2	2	2	2	0	2			2
445	60	2	2	1	1	1	2	2	2		830	0	2	5	1	2	NA		1	13	20	2	2	2	2	0	2			2
446	60	2	1	1	1	1	1	2	1		600	0	2		2	2	NA		0	12	12	2	2	2	2	0	2			2
447	62	2	2	1	1	1	1	2	1		800	0	1	5	1	2	NA		0	22	22	2	2	2	2	0	2			2
448	22	1	2	1	1	1	1	2	1	2	200	0	1		2	2	NA		0	23	23	2	2	2	2	0	2			2
449	30	1	2	1	3		1	1	1		600	0	1		2	2	NA		0	22	22	2	2	2	2	0	2			2
450	60	2	2	1	1	1	1	1	1	1	600	0	2		2	2	NA		1	24	24	2	2	2	2	0	2			2
451	56	2	1	1	3		1	2	2	2	800	0	1	5	1	2	NA		0	18	18	2	2	2	2	0	2			2
452	75	2	2	1	3		1	2	2	2	300	0	1		2	2	NA		0	27	27	1	2	2	2	0	2			2
453	30	1	2	1	3		1	1	1		200	0	1		2	2	NA		0	29	29	2	2	2	2	0	2			2
454	40	1	2	1	1	1	2	2	2		800	0	2	5	1	2	NA		0	19	19	2	2	2	2	0	2			2
455	45	1	1	1	3		1	1	1		1110	1	1	5	1	2	NA		1	12	90	1	2	2	2	1	2			2
456	50	1	2	1	1	1	1	2	2		800	0	2	5	1	2	NA		0	24	24	2	2	2	2	0	2			2
457	36	1	2	1	3		1	2	2	1	700	0	1	5	1	2	NA		1	6	16	1	2	2	2	0	2			2
458	62	2	2	1	3		1	2	2		870	0	1	5	1	2	NA		0	40	40	2	2	2	2	1	2			2
459	50	1	2	1	1	1	2	77	2		600	0	1		2	2	NA		0	20	20	2	2	2	2	0	2			2
460	60	2	2	2	2	1	1	2	1		200	0	1		2	2	NA		0	48	48	2	2	2	2	1	2			2
461	41	1	2	1	3		1	1	2		500	0	2		2	2	NA		0	14	14	1	2	2	2	0	2			2
462	49	1	2	1	3		1	1	2		600	0	1		2	2	NA		0	21	21	1	2	2	2	0	2			2
463	43	1	2	1	3		2	1	1	1	340	0	2		2	2	NA		1	20	20	2	2	2	2	0	2			2
464	47	1	1	1	3		1	2	2		400	0	2		2	2	NA		0	12	12	2	2	2	2	0	2			2
465	60	2	2	1	2	1	1	1	2		200	0	1		2	2	NA		1	4	4	2	2	2	2	1	2			2
466	40	1	2	1	3		1	1	1		560	0	1		2	1	2	58	1	58	100	2	2	2	2	1	2			2
467	71	2	1	1	1	1	1	2	1	2	200	0	1		2	2	NA		0	15	15	2	2	2	2	0	2			2
468	45	1	2	1	1	1	1	1	2		400	0	2	3	1	2	NA		1	0	13	1	1	2	2	0	2			2
469	48	1	2	1	3		1	2	1	2	400	0	2	3	1	2	NA		1	14	14	2	1	2	2	0	2			2
470	55	2	1	1	3		1	1	2	2	800	0	2	5	1	2	NA		0	22	22	2	2	2	2	0	2			2
471	50	1	2	1	3		4	77	1		40	0	1		2	2	NA		1	1	1	2	2	2	2	1	2			2
472	51	1	2	1	3		1	2	1		600	0	1		2	2	NA		1	13	13	1	2	2	2	0	2			2
473	32	1	2	1	1	3	1	1	1	1	200	0	1		2	2	NA		0	12	12	2	2	2	2	0	2			2
474	32	1	2	1	1	1	1	2	1		600	0	2		2	2	NA		0	13	13	2	2	2	2	0	2			2
475	38	1	2	1	2	1	2	2	1	2	600	0	1		2	2	NA		0	12	12	2	2	2	2	0	2			2
476	38	1	2	1	1	1	2	2	2		650	0	2	5	1	2	NA		1	6	12	2	2	2	2	0	2			2
477	54	1	1	1	3		1	1	2		972	0	1	5	1	1	3	139	1	139	180	2	1	2	2	1	2			2
478	56	2	2	1	1	1	1	1	1		600	0	1		2	2	NA		1	60	60	1	2	2	2	0	2			2
479	35	1	2	1	3		1	2	2		1265	1	1	5	1	2	NA		1	24	268	1	2	2	2	0	2			2
480	65	2	2	1	3		1	1	2		540	0	1		2	2	NA		1	48	33	2	2	2	2	1	2			2
481	56	2	2	1	3		1	1	2		647	0	2	5	1	2	NA		0	22	22	2	2	2	2	1	2			2
482	55	2	2	1	3		1	2	2		925	0	1	5	1	2	NA		0	114	114	1	2	2	2	1	2			2
483	40	1	2	1	3		1	1	1		150	0	1		2	1	1	33	1	33	36	1	2	2	2	1	2			2
484	49	1	2	1	1	3	1	2	2		232	0	1	2	1	1	3	35	1	35	52	1	2	2	2	1	2			2
485	58	2	1	1	3		1	2	1		900	0	1	5	1	1	4	6	1	6	148	1	2	2	2	1	2			2
486	34	1	2	1	1	1	1	2	2		650	0	2	5	1	2	NA		1	8	30	2	2	2	2	1	2			2
487	65	2	2	1	3		1	2	2		900	0	1	5	1	2	NA		1	44	44	2	2	2	2	1	2			1	died immediately after RIT	0
488	48	1	2	1	1	3	1	2	1		515	0	1	2	1	1	5	20	1	20	115	2	1	2	2	1	2			2
489	60	2	2	1	3		1	2	2		545	0	1		2	2	NA		1	7	31	2	2	2	2	1	2			2
